# Supplementary material for: Determining the rotation direction in pulsars
Source: Nat Commun. 2019 Jul 19;10:3232. doi: 10.1038/s41467-019-11243-4 (PMC6642125; doi:10.1038/s41467-019-11243-4)
Supplement: Supplementary file 2 — Source Data [file 41467_2019_11243_MOESM2_ESM.csv]

#Figure 2
omega_wave	382949121.61879075	384098354.61686796	385247587.6149452	386396820.6130224	387546053.6110996	388695286.6091768	389844519.60725397	390993752.6053312	392142985.6034084	393292218.6014856	394441451.5995628	395590684.59764004	396739917.59571725	397889150.59379447	399038383.5918717	400187616.5899489	401336849.5880261	402486082.5861033	403635315.5841805	404784548.5822577	405933781.5803349	407083014.5784121	408232247.5764893	409381480.57456654	410530713.57264376	411679946.570721	412829179.5687982	413978412.5668754	415127645.5649526	416276878.56302977	417426111.561107	418575344.5591842	419724577.5572614	420873810.5553386	422023043.55341583	423172276.55149305	424321509.54957026	425470742.5476475	426619975.5457247	427769208.5438019	428918441.54187906	430067674.5399563	431216907.5380335	432366140.5361107	433515373.5341879	434664606.5322651	435813839.53034234	436963072.52841955	438112305.52649677
delta	-0.8676203338730435	-0.8333217693359302	-0.8114274571026893	-0.7940606404838491	-0.7792629111428796	-0.7661796119155045	-0.7543462685565764	-0.7434770816184196	-0.7333813365024191	-0.7239242401581866	-0.7150063389968627	-0.7065517598470716	-0.6985010493601106	-0.6908065881168324	-0.6834295309351867	-0.6763376949831391	-0.6695040597807274	-0.6629056754179052	-0.6565228508947091	-0.6503385394454315	-0.6443378653860032	-0.638507754584579	-0.6328366420966918	-0.6273142381382851	-0.6219313387691442	-0.6166796712689141	-0.6115517667373184	-0.6065408542790615	-0.6016407724646898	-0.5968458947397642	-0.5921510661866997	-0.587551549595898	-0.5830429792237507	-0.5786213209390602	-0.5742828377109467	-0.5700240595882509	-0.5658417574758176	-0.561732920136557	-0.5576947339470097	-0.5537245650137576	-0.5498199433225285	-0.5459785486444436	-0.5421981979669313	-0.5384768342523457	-0.5348125163567117	-0.5312034099654553	-0.5276477794234026	-0.5241439803534559	-0.520690452972783
delta_HF	-0.636778140904583	-0.6329733255465724	-0.629202509836517	-0.6254652898854564	-0.621761267784019	-0.6180900514965035	-0.6144512547571412	-0.6108444969684889	-0.6072694031019045	-0.6037256036000558	-0.6002127342814125	-0.5967304362466799	-0.5932783557871252	-0.589856144294756	-0.586463458174307	-0.5830999587569918	-0.579765312215983	-0.5764591894835778	-0.5731812661700132	-0.569931222483891	-0.5667087431541797	-0.5635135173537532	-0.5603452386244359	-0.5572036048035172	-0.5540883179517058	-0.5509990842824881	-0.5479356140928621	-0.5448976216954149	-0.5418848253517164	-0.5388969472069957	-0.5359337132260756	-0.532994853130539	-0.5300801003370944	-0.52718919189712	-0.5243218684373586	-0.521477874101737	-0.5186569564942886	-0.5158588666231527	-0.5130833588456292	-0.5103301908142635	-0.5075991234239435	-0.5048899207599835	-0.5022023500471754	-0.49953618159978685	-0.4968911887724864	-0.4942671479121746	-0.4916638383107044	-0.48908104215847	-0.4865185444988465
delta_near_cutoff	-0.8682620932769085	-0.8357451089445881	-0.8155020491438999	-0.7996890764518455	-0.7863631678736115	-0.7746791967283668	-0.7641793654561628	-0.7545829000445584	-0.7457030524924623	-0.7374082685936743	-0.729601807600722	-0.722210114172744	-0.7151757470763871	-0.7084528565643264	-0.7020041709485311	-0.6957989194401816	-0.6898113587998579	-0.6840197023944257	-0.6784053251025537	-0.6729521619969836	-0.6676462461007177	-0.6624753478668699	-0.6574286903295096	-0.652496721403428	-0.6476709299372605	-0.6429436956810195	-0.6383081658392419	-0.6337581526803687	-0.6292880479813802	-0.6248927510505882	-0.6205676077901557	-0.616308358801709	-0.6121110949511005	-0.6079722191257468	-0.6038884131641966	-0.5998566091302295	-0.59587396425568	-0.5919378389968147	-0.588045777745574	-0.5841954918146322	-0.5803848443781189	-0.5766118371010552	-0.5728745982325094	-0.5691713719719902	-0.565500508947168	-0.5618604576647438	-0.5582497568161017	-0.5546670283359905	-0.5511109711264627
#Figure 3
f_wave_no_MOR	3044367.9150014976	3122521.0844958625	3200674.2539902274	3278827.423484593	3356980.5929789585	3435133.7624733234	3513286.9319676883	3591440.1014620536	3669593.2709564194	3747746.4404507843	3825899.609945149	3904052.779439515	3982205.9489338794	4060359.118428245	4138512.28792261	4216665.457416975	4294818.626911341	4372971.796405707	4451124.965900071	4529278.135394436	4607431.304888802	4685584.474383167	4763737.643877532	4841890.813371897	4920043.982866262	4998197.152360627	5076350.321854993	5154503.491349358	5232656.660843723	5310809.830338089	5388962.999832453	5467116.169326819	5545269.338821185	5623422.508315549	5701575.677809915	5779728.847304281	5857882.016798645	5936035.18629301	6014188.355787375	6092341.52528174	6170494.694776106	6248647.864270471	6326801.033764836	6404954.203259201	6483107.372753567	6561260.542247932	6639413.711742297	6717566.881236661	6795720.0507310275
PA_ISM_alone	48486.08715207207	46089.357187734415	43866.04273030075	41799.80854818842	39876.19848776814	38082.3819319498	36406.9392910628	34839.67980668907	33371.48622296127	31994.181890906497	30700.41667812331	29483.568702960794	28337.659433577606	27257.28011413837	26237.52782339028	25273.94975088069	24362.49450561809	23499.469460870536	22681.503294822727	21905.513016153585	21168.674871189487	20468.398619088097	19802.3047366994	19168.20417790537	18564.080365444304	17988.073138177664	17438.464414842976	16913.665367692378	16412.204926976185	15932.71946076621	15473.943494760395	15034.701353998187	14613.899623285508	14210.520335944902	13823.614811579351	13452.298073123791	13095.743781773897	12753.179635609595	12423.883184025946	12107.178015576668	11802.430281636969	11509.04552249731	11226.46576618847	10954.166873579326	10691.65610614209	10438.469895294884	10194.171794452413	9958.350596879634	9730.618604182973
f_wave	6094824.565832997	6161013.97997142	6227203.394109844	6293392.8082482675	6359582.222386692	6425771.636525115	6491961.05066354	6558150.464801963	6624339.878940387	6690529.293078811	6756718.707217234	6822908.121355658	6889097.535494082	6955286.949632506	7021476.363770929	7087665.777909352	7153855.192047778	7220044.606186202	7286234.020324625	7352423.434463048	7418612.848601473	7484802.262739896	7550991.676878319	7617181.091016743	7683370.5051551685	7749559.919293592	7815749.333432015	7881938.747570439	7948128.1617088625	8014317.575847287	8080506.98998571	8146696.404124134	8212885.8182625575	8279075.232400981	8345264.646539406	8411454.060677828	8477643.474816253	8543832.888954677	8610022.303093102	8676211.717231525	8742401.131369948	8808590.545508372	8874779.959646797	8940969.37378522	9007158.787923643	9073348.202062069	9139537.616200492	9205727.030338915	9271916.444477338
PA_ISM_and_MOR	8781.820873931423	8611.60129565353	8442.384524891135	8276.128909730687	8113.423836007019	7954.515250628834	7799.499274549698	7648.393174988103	7501.168526736444	7357.768997504963	7218.120778968114	7082.139095630185	6949.73245106653	6820.805489276304	6695.260968455215	6573.001144752707	6453.928752119968	6337.9476989780505	6224.963562460291	6114.883935659223	6007.618666774048	5903.08001797555	5801.18276420521	5701.844246811836	5604.984393143175	5510.525710473534	5418.393260640718	5328.514620275028	5240.8198303844065	5155.241338210834	5071.713933625027	4990.1746818257525	4910.562853721947	4832.819855073475	4756.889155227313	4682.7162160994285	4610.248421903467	4539.435010009994	4470.227003225701	4402.577143707486	4336.4398286669	4271.771047972313	4208.528323718232	4146.6706518016945	4086.1584455207876	4026.953481191701	3969.0188457664235	3912.3188864203958	3856.819162072163
RM_ISM_and_MOR	3.629657006514749	3.637030115029337	3.6425860926495615	3.647165909538959	3.6510680792423056	3.6544572632708494	3.6574393008599393	3.6600882122679845	3.6624586558621566	3.6645925628184832	3.6665230261103474	3.66827674306033	3.669875631904951	3.671337946659804	3.672679071991239	3.673912105714837	3.6750482956181862	3.676097373535761	3.6770678152063394	3.677967045403152	3.6788016019735466	3.6795772685329573	3.6802991829054825	3.680971926560726	3.681599598989285	3.6821858800183955	3.6827340823802506	3.683247196334595	3.6837279277636075	3.6841787308650806	3.6846018363463626	3.6849992758475323	3.6853729031862104	3.6857244129097073	3.6860553565540357	3.686367156941623	3.6866611207939814	3.686938449891149	3.687200250972699	3.687447544545333	3.6876812727374215	3.6879023063198986	3.688111450995676	3.6883094530460485	3.6884970044096472	3.6886747472595194	3.688843278135745	3.6890031516825577	3.6891548840340365
#Figure 4
omega_wave	382949121.61879075	384098354.61686796	385247587.6149452	386396820.6130224	387546053.6110996	388695286.6091768	389844519.60725397	390993752.6053312	392142985.6034084	393292218.6014856	394441451.5995628	395590684.59764004	396739917.59571725	397889150.59379447	399038383.5918717	400187616.5899489	401336849.5880261	402486082.5861033	403635315.5841805	404784548.5822577	405933781.5803349	407083014.5784121	408232247.5764893	409381480.57456654	410530713.57264376	411679946.570721	412829179.5687982	413978412.5668754	415127645.5649526	416276878.56302977	417426111.561107	418575344.5591842	419724577.5572614	420873810.5553386	422023043.55341583	423172276.55149305	424321509.54957026	425470742.5476475	426619975.5457247	427769208.5438019	428918441.54187906	430067674.5399563	431216907.5380335	432366140.5361107	433515373.5341879	434664606.5322651	435813839.53034234	436963072.52841955	438112305.52649677
delta	-0.8676203338730435	-0.8333217693359302	-0.8114274571026893	-0.7940606404838491	-0.7792629111428796	-0.7661796119155045	-0.7543462685565764	-0.7434770816184196	-0.7333813365024191	-0.7239242401581866	-0.7150063389968627	-0.7065517598470716	-0.6985010493601106	-0.6908065881168324	-0.6834295309351867	-0.6763376949831391	-0.6695040597807274	-0.6629056754179052	-0.6565228508947091	-0.6503385394454315	-0.6443378653860032	-0.638507754584579	-0.6328366420966918	-0.6273142381382851	-0.6219313387691442	-0.6166796712689141	-0.6115517667373184	-0.6065408542790615	-0.6016407724646898	-0.5968458947397642	-0.5921510661866997	-0.587551549595898	-0.5830429792237507	-0.5786213209390602	-0.5742828377109467	-0.5700240595882509	-0.5658417574758176	-0.561732920136557	-0.5576947339470097	-0.5537245650137576	-0.5498199433225285	-0.5459785486444436	-0.5421981979669313	-0.5384768342523457	-0.5348125163567117	-0.5312034099654553	-0.5276477794234026	-0.5241439803534559	-0.520690452972783
delta_with_QED	-0.8242165410313151	-0.8037596343394231	-0.787158741380142	-0.7728592830549567	-0.7601355602145865	-0.7485788764748141	-0.7379320460237487	-0.7280207605195662	-0.7187204056728779	-0.7099382269118236	-0.7016029670881977	-0.6936584727452602	-0.6860595556949123	-0.6787692076625019	-0.6717566636307164	-0.664996017707021	-0.6584652102527414	-0.6521452713599226	-0.6460197455720411	-0.6400742474422125	-0.6342961132973645	-0.6286741249156383	-0.6231982877572686	-0.6178596511346581	-0.612650161016147	-0.6075625385039752	-0.6025901787158521	-0.5977270660324987	-0.5929677025851721	-0.5883070475392729	-0.5837404652460395	-0.5792636807285241	-0.5748727412720419	-0.5705639831258424	-0.5663340025082737	-0.5621796302543859	-0.5580979095616854	-0.5540860763833454	-0.5501415420936734	-0.5462618781119255	-0.542444802220545	-0.5386881663549504	-0.5349899456758418	-0.5313482287630362	-0.5277612087932055	-0.5242271755834088	-0.5207445083987209	-0.5173116694360825	-0.5139271979081932
delta_HF	-0.636778140904583	-0.6329733255465724	-0.629202509836517	-0.6254652898854564	-0.621761267784019	-0.6180900514965035	-0.6144512547571412	-0.6108444969684889	-0.6072694031019045	-0.6037256036000558	-0.6002127342814125	-0.5967304362466799	-0.5932783557871252	-0.589856144294756	-0.586463458174307	-0.5830999587569918	-0.579765312215983	-0.5764591894835778	-0.5731812661700132	-0.569931222483891	-0.5667087431541797	-0.5635135173537532	-0.5603452386244359	-0.5572036048035172	-0.5540883179517058	-0.5509990842824881	-0.5479356140928621	-0.5448976216954149	-0.5418848253517164	-0.5388969472069957	-0.5359337132260756	-0.532994853130539	-0.5300801003370944	-0.52718919189712	-0.5243218684373586	-0.521477874101737	-0.5186569564942886	-0.5158588666231527	-0.5130833588456292	-0.5103301908142635	-0.5075991234239435	-0.5048899207599835	-0.5022023500471754	-0.49953618159978685	-0.4968911887724864	-0.4942671479121746	-0.4916638383107044	-0.48908104215847	-0.4865185444988465
omega_wave_asym	385247587.6149452	386396820.6130224	387546053.6110996	388695286.6091768	389844519.60725397	390993752.6053312	392142985.6034084	393292218.6014856	394441451.5995628	395590684.59764004	396739917.59571725	397889150.59379447	399038383.5918717	400187616.5899489	401336849.5880261	402486082.5861033	403635315.5841805	404784548.5822577	405933781.5803349	407083014.5784121	408232247.5764893	409381480.57456654	410530713.57264376	411679946.570721	412829179.5687982	413978412.5668754	415127645.5649526	416276878.56302977	417426111.561107	418575344.5591842	419724577.5572614	420873810.5553386	422023043.55341583	423172276.55149305	424321509.54957026	425470742.5476475	426619975.5457247	427769208.5438019	428918441.54187906	430067674.5399563	431216907.5380335	432366140.5361107	433515373.5341879	434664606.5322651	435813839.53034234	436963072.52841955	438112305.52649677	439261538.524574	440410771.5226512
delta_with_density_asym	-0.891087039067891	-0.8459604448071523	-0.8221746470387826	-0.8038696956850216	-0.7884774752610441	-0.7749698819648874	-0.762811443479534	-0.7516811088816587	-0.7413683811129844	-0.7317263770659438	-0.7226477731101075	-0.7140513175794055	-0.705873736239379	-0.6980646082292021	-0.6905829797336762	-0.6833950451672416	-0.6764725112782194	-0.6697914133362161	-0.6633312394762441	-0.6570742704814598	-0.6510050735563434	-0.645110108340259	-0.6393774161639645	-0.6337963720103031	-0.6283574843735795	-0.6230522321744176	-0.617872930673799	-0.6128126203216823	-0.6078649739198745	-0.6030242185401964	-0.5982850694285882	-0.5936426737199075	-0.5890925622398991	-0.5846306080176381	-0.5802529904004424	-0.5759561638732086	-0.571736830849446	-0.5675919178324834	-0.5635185544501033	-0.5595140549501626	-0.5555759018129455	-0.551701731191505	-0.547889319936684	-0.5441365740008801	-0.5404415180455238	-0.5368022861029116	-0.5332171131644594	-0.5296843275853944	-0.5262023442110147
[truncated: 451 more columns]
